# Supplementary material for: Determining the Prevalence and Correlates of COVID-19 Booster Vaccine Hesitancy in the Singapore Population Following the Completion of the Primary Vaccination Series
Source: Vaccines (Basel). 2022 Jul 6;10(7):1088. doi: 10.3390/vaccines10071088 (PMC9316882; doi:10.3390/vaccines10071088)
Supplement: Supplementary file 1 [file vaccines-10-01088-s001.zip]

Archive with 1 entries (1 files):
- vaccines-1702744-supplementary.pdf
